# Supplementary material for: Oxidation of p-[125I]Iodobenzoic Acid and p-[211At]Astatobenzoic Acid Derivatives and Evaluation In Vivo
Source: Int J Mol Sci. 2022 Sep 13;23(18):10655. doi: 10.3390/ijms231810655 (PMC9506049; doi:10.3390/ijms231810655)
Supplement: Supplementary file 1 [file ijms-23-10655-s001.zip]

Archive with 1 entries (1 files):
- ijms-1843644-supplementary.pdf
